# Supplementary material for: NGLY1 Deficiency: A Rare Newly Described Condition with a Typical Presentation
Source: Life (Basel). 2021 Feb 27;11(3):187. doi: 10.3390/life11030187 (PMC7996810; doi:10.3390/life11030187)
Supplement: Supplementary file 1 [file life-11-00187-s001.zip]

Archive with 2 entries (2 files):
- Dabaj_et_al_CDDG_suplementary_data_20210214.xlsx
- suppl fig-for XML.docx
