# Supplementary material for: NGLY1 Deficiency: A Rare Newly Described Condition with a Typical Presentation
Source: Life (Basel). 2021 Feb 27;11(3):187. doi: 10.3390/life11030187 (PMC7996810; doi:10.3390/life11030187)
Supplement: Supplementary file 1 [file life-11-00187-s001.zip › Dabaj_et_al_CDDG_suplementary_data_20210214.xlsx]

## Sheet: meta_data
ref	Patient	sex	Age at diagnosis_	cDNA_1	Protein_1	cDNA_2	Protein_2	Homozygote/Compound heterozygote	Alive	Comment	IUGR	Development delay	Microcephaly	Hypotonia	Facial dysmorphy	Movement disorder	Movement disorder type	Seizures	Feeding difficulties	Hypolacrima or alacrima	Elevated serum transaminases	Biochemical diagnosis using urinary or DBS marker
Current study	P1	F	3	c.982C>T	p.(Arg328Cys)	c.982C>T	p.(Arg328Cys)	homozygote	no	died at 6.5 yrs	yes	yes	yes	yes	yes	no		yes	yes	yes	yes	yes
Abuduxikuer K et al. (2020)	P2	M	1.4	c.1025A>G	p.(Tyr342Cys)	c.1231C>T	p.(Arg411*)	compound heterozygote	yes	alive within two decades	no	yes	yes	yes	no	yes	hyperkinetic movement disorders	yes	yes	yes	yes	not performed
Abuduxikuer K et al. (2020)	P3	F	5	c.1025A>G	p.(Tyr342Cys)	c.1231C>T	p.(Arg411*)	compound heterozygote	yes	alive within two decades	no	yes	yes	yes	no	yes	hyperkinetic movement disorders	yes	yes	yes	yes	not performed
Abuduxikuer K et al. (2020)	P4	F	1.6	c.1025A>G	p.(Tyr342Cys)	c.1231C>T	p.(Arg411*)	compound heterozygote	yes	alive within two decades	yes	yes	yes	yes	no	yes	hyperkinetic movement disorders	yes	yes	yes	yes	slight elevations of 2-methyl-3-hydroxybutyric acid
Abuduxikuer K et al. (2020)	P5	F	0.6	c.1637_1652del	p.(Ser546Phefs*12)	c.1003+3A>G	p.?	compound heterozygote	yes	alive within two decades	yes	yes	yes	yes	yes	no		no	yes	yes	yes	not performed
Abuduxikuer K et al. (2020)	P6	F	4	c.1637_1652del	p.(Ser546Phefs*12)	c.1003+3A>G	p.?	compound heterozygote	yes	alive within two decades	yes	yes	yes	yes	yes	yes	hyperkinetic movement disorders	no	yes	yes	yes	not performed
Abuduxikuer K et al. (2020)	P7	M	0.8	c.982C>G	p.(Arg328Gly)	c.982C>G	p.(Arg328Gly)	homozygote	yes	alive within two decades	yes	yes	yes	yes	yes	yes	hyperkinetic movement disorders	no	yes	yes	yes	not performed
Caglayan et al (2015)	P8	M	0.5	c.1533_1536del	p.(Asn511Lysfs*51)	c.1533_1536del	p.(Asn511Lysfs*51)	homozygote	no	died at 16 y	no	yes	UK	yes	no	yes		no	yes	yes	yes	not performed
Caglayan et al (2015)	P9	F	9	c.1533_1536del	p.(Asn511Lysfs*51)	c.1533_1536del	p.(Asn511Lysfs*51)	homozygote	yes	alive within two decades	no	yes	no	yes	yes	no		yes	yes	yes	no	not performed
Chang et al. (2019)	P10	F	5	c.1405C>T	p.(Arg469*)	c.1405C>T	p.(Arg469*)	homozygote	yes	alive within two decades	yes	yes	yes	yes	yes	yes		no	yes	yes	yes	not performed
Enns et al (2014)	P11	M	5	c.1891del	p.(Gln631Serfs*7)	c.1201A>T	p.(Arg401*)	compound heterozygote	yes	alive within two decades	no	yes	no	yes	no	yes	hyperkinetic movement disorders	yes	UK	yes	yes	inconsistent results
Enns et al (2014)	P12	F	20	c.1370dup	p.(Arg458Lysfs*14)	c.1370dup	p.(Arg458Lysfs*14)	homozygote	yes		yes	yes	yes	yes	no	yes	hyperkinetic movement disorders	no	UK	yes	yes	inconsistent results
Enns et al (2014)	P13	F	4	c.1205_1207del	p.(Arg402del)	c.1624C>T	p.(Arg542*)	compound heterozygote	yes	alive within two decades	no	yes	yes	yes	no	yes		no	UK	yes	yes	not performed
Enns et al (2014)	P14	M	2	c.1201A>T	p.(Arg401*)	c.1201A>T	p.(Arg401*)	homozygote	yes	alive within two decades	yes	yes	no	yes	no	yes		yes	UK	yes	yes
Enns et al (2014)	P15	M	5	c.1201A>T	p.(Arg401*)	c.1201A>T	p.(Arg401*)	homozygote	no	died at 5y	yes	yes	yes	yes	yes	yes		yes	UK	yes	yes	not performed
Enns et al (2014)	P16	F	0.7	c.1201A>T	p.(Arg401*)	c.1201A>T	p.(Arg401*)	homozygote	no	died at 9.5 m	yes	yes	yes	yes	yes	yes		no	UK	no	UK	not performed
Enns et al (2014)	P17	F	3	c.1201A>T	p.(Arg401*)	c.1201A>T	p.(Arg401*)	homozygote	yes	alive within two decades	no	yes	yes	yes	yes	yes		no	UK	yes	yes
Enns et al (2014)	P18	F	16	c.1201A>T	p.(Arg401*)	c.1201A>T	p.(Arg401*)	homozygote	yes	alive within two decades	yes	yes	yes	yes	yes	yes	hyperkinetic movement disorders	yes	UK	yes	no	inconsistent results
Ge et al. (2020)	P19	F	0.8	c.1168C>T	p.(Arg390*)	c.1156G>T	p.(Asp386Tyr)	compound heterozygote	yes		yes	yes	no	no	no	no		yes	UK	no	yes	not performed
Haijes et al (2019)	P20	M	18	c.247-2A>G	p.?	c.247-2A>G	p.?	homozygote	yes		UK	yes	no	UK	UK	yes	involuntary movements and choreo-athetosis	no	UK	no	no	yes
Haijes et al (2019)	P21	F	26	c.247-2A>G	p.?	c.247-2A>G	p.?	homozygote	yes		UK	yes	no	UK	UK	yes	involuntary movements and choreo-athetosis	no	UK	yes	no	not performed
Haijes et al (2019)	P22	M	11	c.1756C>T	p.(Arg586*)	c.1756C>T	p.(Arg586*)	homozygote	yes		yes	yes	yes	no	UK	no		yes	UK	yes	yes	yes
Haijes et al (2019)	P23	F	6	c.1756C>T	p.(Arg586*)	c.1756C>T	p.(Arg586*)	homozygote	yes		no	yes	yes	yes	UK	no		yes	UK	yes	yes	yes
Haijes et al (2019)	P24	F	15	c.1853T>G	p.(Leu618*)	c.1612-1_1614dup	p.(Tyr539Glyfs*19)	compound heterozygote	yes		yes	yes	yes	yes	UK	yes		yes	yes	no	yes	yes
Heeley et al (2015)	P25	M	14	c.347C>G	p.(Ser116*)	c.881+5G>T	p.?	compound heterozygote	yes		no	yes	yes	yes	yes	yes	hyperkinetic movement disorders	yes	UK	yes	yes	inconsistent results
Rios-Flores et al.(2020)	P26	M	5	c.1891del	p.(Gln631Serfs*7)	c.531dup	p.(Asn178Glnfs*9)	compound heterozygote	yes		yes	yes	yes	yes	yes	yes	tremor	yes	yes	yes	yes*	not performed
Lam et al (2017)	P27	M	3	c.953T>C	p.(Leu318Pro)	c.1169G>C	p.(Arg390Pro)	compound heterozygote	yes		UK	yes	no	yes	yes	yes	hyperkinetic movement disorders	yes	yes	yes	yes	inconsistent results
Lam et al (2017)	P28	F	5	c.931G>A	p.(Glu311Lys)	c.730T>C	p.(Trp244Arg)	compound heterozygote	yes		UK	yes	no	UK	yes	yes	hyperkinetic movement disorders	no	yes	yes	yes	inconsistent results
Lam et al (2017)	P29	M	6	c.1604G>A	p.(Trp535*)	c.1910del	p.(Leu637*)	compound heterozygote	yes		UK	yes	no	yes	yes	yes	hyperkinetic movement disorders	yes	yes	yes	yes	inconsistent results
Lam et al (2017)	P30	F	8	c.622C>T	p.(Gln208*)	c.930C>T	p.(Gly310=)	compound heterozygote	yes		UK	yes	no	UK	yes	yes	hyperkinetic movement disorders	yes	yes	yes	yes	inconsistent results
Lam et al (2017)	P31	M	10	c.622C>T	p.(Gln208*)	c.930C>T	p.(Gly310=)	compound heterozygote	yes		UK	yes	no	UK	yes	yes	hyperkinetic movement disorders	no	yes	yes	yes	inconsistent results
Lam et al (2017)	P32	F	17	c.1201A>T	p.(Arg401*)	c.1201A>T	p.(Arg401*)	homozygote	yes		UK	yes	yes	UK	yes	yes	hyperkinetic movement disorders	no	yes	yes	yes	inconsistent results
Lipari Pinto et al (2020)	P33	M	8	c.1891del	p.(Gln631Serfs*7)	c.1891del	p.(Gln631Serfs*7)	homozygote	yes		no	yes	yes	yes	yes	yes	paroxysmal cervical dystonia that resolved spontaneously. At 3years, left lower limb dystonia, ataxia, orofacial dyskinesia, and dyskinetic movements of the upper limbs and trunk	no	no	no	yes	not performed
Lipinski et al. (2019)	P34	M	1	c.1201A>T	p.(Arg401*)	c.250G>T	p.(Glu84*)	compound heterozygote	yes		yes	yes	yes	yes	UK	yes		UK	UK	yes	yes	not performed
Van Keulen et al. (2019)	P35	F	8	c.1837del	p.(Ile613Phefs*6)	c.1837del	p.(Ile613Phefs*6)	homozygote	yes		yes	yes	UK	UK	UK	UK		yes	yes	UK	UK	not performed
